# Supplementary material for: A multiplex dual-probe RT-LAMP assay for rapid subtype-specific detection of respiratory syncytial virus A and B
Source: PLoS One. 2026 Jul 31;21(7):e0354914. doi: 10.1371/journal.pone.0354914 (PMC13426929; doi:10.1371/journal.pone.0354914)
Supplement: S2 Dataset — This file contains the Ct and RFU values obtained using the multiplex RSV A/B/IC LAMP assay for RSV A/B-positive and negative clinical samples, limit of detection testing, and cross-reactivity testing, along with the corresponding results from the Seegene RT-PCR kit. (XLSX) [file pone.0354914.s002.xlsx]

## Sheet: RSV A
	RSV A TEST_Multiplex LAMP Assay								RSV A TEST_Seegene kit
	RSV A Positive Samples	FAM (RSV A)		CY5 (RSV B)		HEX (IC)			RSV A Positive Samples	FAM	FAM	FAM	FAM	HEX	HEX	HEX	HEX	Cal Red 610	Cal Red 610	Cal Red 610	Cal Red 610	Quasar 670	Quasar 670	Quasar 670	Quasar 670	Result
		CT	RFU	CT	RFU	CT	RFU			S gene	C(t)	RSV	C(t)	RdRP gene	C(t)	Flu B	C(t)	N gene	C(t)	Flu A	C(t)	Endo IC	C(t)	Exo IC	C(t)	자동 해석
	RSV A 1	20.42	3795	N/A	986	14.35	2059		RSV A 1	-	N/A	+	27.33	-	N/A	-	N/A	-	N/A	-	N/A	+	26.37	+	23.75	RSV
	RSV A 2	18.25	4911	N/A	1022	12.04	2486		RSV A 2	-	N/A	+	23.35	-	N/A	-	N/A	-	N/A	-	N/A	+	19.98	+	23.49	RSV
	RSV A 3	17.16	4911	N/A	1101	14.03	1944		RSV A 3	-	N/A	+	28.56	-	N/A	-	N/A	-	N/A	-	N/A	+	27.44	+	23.53	RSV
	RSV A 4	14.81	5395	N/A	1352	14.73	2215		RSV A 4	-	N/A	+	22.19	-	N/A	-	N/A	-	N/A	-	N/A	+	25.96	+	23.28	RSV
	RSV A 5	14.6	5645	N/A	1363	14.7	2315		RSV A 5	-	N/A	+	23.46	-	N/A	-	N/A	-	N/A	-	N/A	+	28.16	+	23.39	RSV
	RSV A 6	18.24	4508	N/A	1182	16.3	1848		RSV A 6	-	N/A	+	32.93	-	N/A	-	N/A	-	N/A	-	N/A	+	32.74	+	24.76	RSV
	RSV A 7	26.86	1136	N/A	274	16.23	1826		RSV A 7	-	N/A	+	37.67	-	N/A	-	N/A	-	N/A	-	N/A	+	33.22	+	24.43	RSV
	RSV A 8	13.53	5689	N/A	1335	14.55	2103		RSV A 8	-	N/A	+	23.20	-	N/A	-	N/A	-	N/A	-	N/A	+	29.93	+	23.07	RSV
	RSV A 9	20.09	6225	N/A	283	22.92	575		RSV A 9	-	N/A	+	29.32	-	N/A	-	N/A	-	N/A	-	N/A	+	34.44	+	23.09	RSV
	RSV A 10	17.24	5288	N/A	1328	15.5	2355		RSV A 10	-	N/A	+	25.59	-	N/A	-	N/A	-	N/A	-	N/A	+	25.65	+	23.60	RSV
	RSV A 11	24.71	2506	N/A	506	14.2	2060		RSV A 11	-	N/A	+	31.41	-	N/A	-	N/A	-	N/A	-	N/A	+	28.03	+	23.72	RSV
	RSV A 12	16.42	5267	N/A	1387	14.16	2285		RSV A 12	-	N/A	+	28.71	-	N/A	-	N/A	-	N/A	-	N/A	+	28.95	+	23.50	RSV
	RSV A 13	13.69	5465	N/A	1412	13.24	2182		RSV A 13	-	N/A	+	22.09	-	N/A	-	N/A	-	N/A	-	N/A	+	27.16	+	24.65	RSV
	RSV A 14	13.01	4995	N/A	1232	11.5	1989		RSV A 14	-	N/A	+	20.97	-	N/A	-	N/A	-	N/A	-	N/A	+	20.72	+	23.95	RSV
	RSV A 15	13.38	5648	N/A	1253	11.22	2218		RSV A 15	-	N/A	+	29.76	-	N/A	-	N/A	-	N/A	-	N/A	+	28.59	+	23.55	RSV
	RSV A 16	12.48	6190	N/A	1145	11.24	2242		RSV A 16	-	N/A	+	27.49	-	N/A	-	N/A	-	N/A	-	N/A	+	22.49	+	25.08	RSV
	RSV A 17	17.13	5987	N/A	1306	16.17	2051		RSV A 17	-	N/A	+	22.95	-	N/A	-	N/A	-	N/A	-	N/A	+	28.36	+	23.09	RSV
	RSV A 18	17.55	4448	N/A	1251	11.34	2222		RSV A 18	-	N/A	+	25.31	-	N/A	-	N/A	-	N/A	-	N/A	+	21.03	+	23.44	RSV
	RSV A 19	23.29	2048	N/A	880	11.56	2342		RSV A 19	-	N/A	+	23.20	-	N/A	-	N/A	-	N/A	-	N/A	+	17.70	+	24.52	RSV
	RSV A 20	16.09	5628	N/A	1307	15.12	2271		RSV A 20	-	N/A	+	24.21	-	N/A	-	N/A	-	N/A	-	N/A	+	29.17	+	23.19	RSV
	RSV A 21	N/A	-18.2	N/A	402	14.77	1741		RSV A 21	-	N/A	-	N/A	-	N/A	-	N/A	-	N/A	-	N/A	+	28.84	+	24.17	-
	RSV A 22	18.37	5548	N/A	967	12.16	2236		RSV A 22	-	N/A	+	26.19	-	N/A	-	N/A	-	N/A	-	N/A	+	22.74	+	25.76	RSV
	RSV A 23	18.85	6089	N/A	332	20.35	421		RSV A 23	-	N/A	+	27.05	-	N/A	-	N/A	-	N/A	-	N/A	+	29.87	+	24.24	RSV
	RSV A 24	16.21	5153	N/A	1287	11.37	1860		RSV A 24	-	N/A	+	22.52	-	N/A	-	N/A	-	N/A	-	N/A	+	18.71	+	25.00	RSV
	RSV A 25	18.17	5417	N/A	1277	18.01	1626		RSV A 25	-	N/A	+	26.73	-	N/A	-	N/A	-	N/A	-	N/A	+	27.60	+	23.70	RSV
	RSV A 26	N/A	-17.2	N/A	178	21.51	1143		RSV A 26	-	N/A	+	28.48	-	N/A	-	N/A	-	N/A	-	N/A	+	28.86	+	23.82	RSV
	RSV A 27	16.01	5808	N/A	1342	13.77	2154		RSV A 27	-	N/A	+	26.97	-	N/A	-	N/A	-	N/A	-	N/A	+	26.80	+	23.91	RSV
	RSV A 28	12.27	6285	N/A	1254	11.08	2189		RSV A 28	-	N/A	+	19.47	-	N/A	-	N/A	-	N/A	-	N/A	+	19.17	+	24.23	RSV
	RSV A 29	21.84	2697	N/A	979	10.27	1769		RSV A 29	-	N/A	+	21.34	-	N/A	-	N/A	-	N/A	-	N/A	+	15.92	+	30.61	RSV
	RSV A 30	19.43	5234	N/A	1135	15.04	2041		RSV A 30	-	N/A	+	27.94	-	N/A	-	N/A	-	N/A	-	N/A	+	28.35	+	24.97	RSV
	RSV A 31	10.27	5029	N/A	1141	10.45	2129		RSV A 31	-	N/A	+	30.14	-	N/A	-	N/A	-	N/A	-	N/A	-	N/A	+	14.57	RSV
	RSV A 32	12.75	4979	N/A	1040	11.19	2008		RSV A 32	-	N/A	+	21.06	-	N/A	-	N/A	-	N/A	-	N/A	+	19.74	+	23.36	RSV
	RSV A 33	15.47	4592	N/A	880	9.83	1923		RSV A 33	-	N/A	+	22.84	-	N/A	-	N/A	-	N/A	-	N/A	+	16.95	+	26.73	RSV
	RSV A 34	17.48	4459	N/A	884	10.67	2047		RSV A 34	-	N/A	+	28.01	-	N/A	-	N/A	-	N/A	-	N/A	+	19.40	+	23.40	RSV
	RSV A 35	15.13	5313	N/A	1281	15.15	1759		RSV A 35	-	N/A	+	21.52	-	N/A	-	N/A	-	N/A	-	N/A	+	26.85	+	23.38	RSV
	RSV A 36	14.83	5574	N/A	1230	15.04	1631		RSV A 36	-	N/A	+	21.63	-	N/A	-	N/A	-	N/A	-	N/A	+	17.40	+	24.63	RSV
	RSV A 37	15.15	5566	N/A	1349	15.7	1869		RSV A 37	-	N/A	+	32.30	-	N/A	-	N/A	-	N/A	-	N/A	+	18.97	+	26.74	RSV
	RSV A 38	15.55	5621	N/A	1392	15.97	1807		RSV A 38	-	N/A	+	23.04	-	N/A	-	N/A	-	N/A	-	N/A	+	28.76	+	24.69	RSV
	RSV A 39	23.64	2124	N/A	499	11.47	2455		RSV A 39	-	N/A	+	33.96	-	N/A	-	N/A	-	N/A	-	N/A	+	18.69	+	24.89	RSV
	RSV A 40	17.1	5589	N/A	1084	11	2225		RSV A 40	-	N/A	+	32.58	-	N/A	-	N/A	-	N/A	-	N/A	+	18.19	+	23.93	RSV
	RSV A 41	17.8	5982	N/A	1106	19.02	1743		RSV A 41	-	N/A	+	25.22	-	N/A	-	N/A	-	N/A	-	N/A	+	28.45	+	23.05	RSV
	RSV A 42	13.2	5648	N/A	1256	12.93	1827		RSV A 42	-	N/A	+	23.40	-	N/A	-	N/A	-	N/A	-	N/A	+	28.58	+	23.39	RSV
	RSV A 43	10.33	5464	N/A	1046	10.66	1724		RSV A 43	-	N/A	+	20.75	-	N/A	-	N/A	-	N/A	-	N/A	+	19.75	+	23.56	RSV
	RSV A 44	17.99	4219	N/A	925	10.11	2174		RSV A 44	-	N/A	+	31.13	-	N/A	-	N/A	-	N/A	-	N/A	+	20.10	+	24.27	RSV
	RSV A 45	16.31	5113	N/A	1367	13.16	2161		RSV A 45	-	N/A	+	33.49	-	N/A	-	N/A	-	N/A	-	N/A	+	33.80	+	25.46	RSV
	RSV A 46	19.43	4092	N/A	1451	15.38	2135		RSV A 46	-	N/A	+	32.69	-	N/A	-	N/A	-	N/A	-	N/A	+	30.97	+	25.84	RSV
	RSV A 47	14.3	4200	N/A	1259	11.45	2103		RSV A 47	-	N/A	+	26.94	-	N/A	-	N/A	-	N/A	-	N/A	+	27.25	+	23.51	RSV
	RSV A 48	N/A	-20	N/A	832	12.33	2196		RSV A 48	-	N/A	-	N/A	-	N/A	-	N/A	-	N/A	-	N/A	+	29.33	+	23.98	-
	RSV A 49	15.82	6036	N/A	1389	12.83	2111		RSV A 49	-	N/A	+	25.48	-	N/A	-	N/A	-	N/A	-	N/A	+	20.22	+	24.62	RSV
	RSV A 50	21.07	2825	N/A	717	16.25	2224		RSV A 50	-	N/A	+	36.84	-	N/A	-	N/A	-	N/A	-	N/A	+	30.14	+	25.31	RSV
	RSV A 51	25.13	2104	N/A	239	15.23	1956		RSV A 51	-	N/A	+	31.44	-	N/A	-	N/A	-	N/A	-	N/A	+	28.59	+	24.22	RSV
	RSV A 52	26	1338	N/A	425	14.04	1727		RSV A 52	-	N/A	+	34.73	-	N/A	-	N/A	-	N/A	-	N/A	+	23.06	+	26.81	RSV
	RSV A 53	21.27	2737	N/A	862	11.21	2432		RSV A 53	-	N/A	+	36.17	-	N/A	-	N/A	-	N/A	-	N/A	+	24.5	+	25.74	RSV
	RSV A 54	18.25	5282	N/A	1221	15.63	2216		RSV A 54	-	N/A	+	21.94	-	N/A	-	N/A	-	N/A	-	N/A	+	25.59	+	24.99	RSV
	RSV A 55	17.69	6166	N/A	1211	13.73	2223		RSV A 55	-	N/A	+	25.25	-	N/A	-	N/A	-	N/A	-	N/A	+	22.28	+	23.44	RSV
	RSV A 56	13.74	5566	N/A	1360	12.1	2019		RSV A 56	-	N/A	+	25.49	-	N/A	-	N/A	-	N/A	-	N/A	+	23.07	+	23.36	RSV
	RSV A 57	21.16	4858	N/A	908	17.58	1928		RSV A 57	-	N/A	+	31.45	-	N/A	-	N/A	-	N/A	-	N/A	+	32.85	+	23.26	RSV
	RSV A 58	N/A	-1.95	N/A	676	10.17	2044		RSV A 58	-	N/A	-	N/A	-	N/A	-	N/A	-	N/A	-	N/A	+	17.31	+	24.48	-
	RSV A 59	28.48	532	N/A	314	14.11	1842		RSV A 59	-	N/A	+	36.17	-	N/A	-	N/A	-	N/A	-	N/A	+	27.91	+	23.82	RSV
	RSV A 60	18.12	5390	N/A	1148	16.17	2059		RSV A 60	-	N/A	+	21.84	-	N/A	-	N/A	-	N/A	-	N/A	+	28.51	+	28.43	RSV
	RSV A 61	11.03	5661	N/A	1376	12.04	1958		RSV A 61	-	N/A	+	29.71	-	N/A	-	N/A	-	N/A	-	N/A	+	10.55	+	13.58	RSV
	RSV A 62	24.43	2051	N/A	685	13.32	2173		RSV A 62	-	N/A	+	24.49	-	N/A	-	N/A	-	N/A	-	N/A	-	N/A	+	10.09	RSV
	RSV A 63	14.91	6052	N/A	1406	15.61	1887		RSV A 63	-	N/A	+	21.63	-	N/A	-	N/A	-	N/A	-	N/A	+	10.45	+	13.01	RSV
	RSV A 64	14.75	5392	N/A	1332	13.56	1940		RSV A 64	-	N/A	+	28.37	-	N/A	-	N/A	-	N/A	-	N/A	-	N/A	+	12.99	RSV
	RSV A 65	14.77	5460	N/A	1338	13.74	1966		RSV A 65	-	N/A	+	23.06	-	N/A	-	N/A	-	N/A	-	N/A	+	15.83	+	11.94	RSV
	RSV A 66	13.98	5301	N/A	1275	13.56	1860		RSV A 66	-	N/A	+	32.49	-	N/A	-	N/A	+	5.17	-	N/A	+	8.92	+	11.48	"SARS2 inconclusive,RSV"
	RSV A 67	N/A	-1.18	N/A	659	11.22	2382		RSV A 67	-	N/A	+	21.5	-	N/A	-	N/A	+	2.2	-	N/A	-	N/A	+	10.06	"SARS2 inconclusive,RSV"
	RSV A 68	13.04	5320	N/A	1367	12.25	1952		RSV A 68	-	N/A	+	22.36	-	N/A	-	N/A	-	N/A	-	N/A	+	8.73	-	N/A	RSV
	RSV A 69	13.07	5968	N/A	1445	13.25	2029		RSV A 69	-	N/A	+	28.71	-	N/A	-	N/A	-	N/A	-	N/A	+	10.25	+	11.72	RSV
	RSV A 70	17.07	5392	N/A	1426	13.64	2235		RSV A 70	-	N/A	+	24.4	-	N/A	-	N/A	-	N/A	-	N/A	+	11.56	+	11.29	RSV
	RSV A 71	28.89	483	N/A	893	13.58	1994		RSV A 71	-	N/A	+	28.03	-	N/A	-	N/A	-	N/A	-	N/A	+	14.45	+	12.65	RSV
	RSV A 72	17.11	5430	N/A	1379	14.53	2195		RSV A 72	-	N/A	+	34.92	-	N/A	-	N/A	-	N/A	-	N/A	+	19.35	+	12.78	RSV
	RSV A 73	N/A	9.44	N/A	710	14.76	2135		RSV A 73	-	N/A	+	29.03	-	N/A	-	N/A	-	N/A	-	N/A	-	N/A	+	15.17	RSV
	RSV A 74	17.02	5026	N/A	1235	12.55	2148		RSV A 74	-	N/A	+	20.52	-	N/A	-	N/A	-	N/A	-	N/A	-	N/A	+	12.11	RSV
	RSV A 75	13.29	5633	N/A	1358	13.04	1954		RSV A 75	-	N/A	+	22.08	-	N/A	-	N/A	-	N/A	-	N/A	-	N/A	+	11.62	RSV
	RSV A 76	18.28	4751	N/A	1408	13.43	1982		RSV A 76	-	N/A	+	22.48	-	N/A	-	N/A	-	N/A	-	N/A	+	7.53	-	N/A	RSV
	RSV A 77	12.88	6093	N/A	1383	13.07	2063		RSV A 77	-	N/A	+	25.03	-	N/A	-	N/A	-	N/A	-	N/A	-	N/A	+	12.11	RSV
	RSV A 78	13.11	5883	N/A	1369	12.66	2136		RSV A 78	-	N/A	+	23.73	-	N/A	-	N/A	-	N/A	-	N/A	+	21.28	+	24.94	RSV
	RSV A 79	13.62	5326	N/A	1322	13.04	1884		RSV A 79	-	N/A	+	25.66	-	N/A	-	N/A	-	N/A	-	N/A	+	21.41	+	25.45	RSV
	RSV A 80	12.43	5798	N/A	1449	12.19	2227		RSV A 80	-	N/A	+	19.18	-	N/A	-	N/A	-	N/A	-	N/A	+	18.58	+	24.32	RSV
	RSV A 81	17.16	5074	N/A	1176	12.88	2026		RSV A 81	-	N/A	+	30.32	-	N/A	-	N/A	-	N/A	-	N/A	+	20.37	+	25.26	RSV
	RSV A 82	16.29	5625	N/A	1269	13.35	2118		RSV A 82	-	N/A	-	N/A	-	N/A	-	N/A	-	N/A	-	N/A	+	22.56	+	34.85	-
	RSV A 83	13.1	5498	N/A	1240	12.17	2058		RSV A 83	-	N/A	+	21.84	-	N/A	-	N/A	-	N/A	-	N/A	+	21.75	+	24.39	RSV
	RSV A 84	26.72	1349	N/A	556	15.4	1335		RSV A 84	-	N/A	+	23.28	-	N/A	-	N/A	-	N/A	-	N/A	+	22.8	+	24.98	RSV
	RSV A 85	11.49	6348	N/A	1258	10.27	2330		RSV A 85	-	N/A	+	26.51	-	N/A	-	N/A	-	N/A	-	N/A	+	19.46	+	27.08	RSV
	RSV A 86	10.77	6822	N/A	1111	11.51	1943		RSV A 86	-	N/A	+	18.26	-	N/A	-	N/A	-	N/A	-	N/A	+	21.52	+	24.53	RSV
	RSV A 87	14.89	5623	N/A	1244	12.18	1929		RSV A 87	-	N/A	+	32.54	-	N/A	-	N/A	-	N/A	-	N/A	+	20.69	+	25.41	RSV
	RSV A 88	N/A	-3.66	N/A	160	N/A	11.3		RSV A 88	-	N/A	+	30.69	-	N/A	-	N/A	-	N/A	-	N/A	+	20.01	+	25.74	RSV
	RSV A 89	13.19	5796	N/A	1215	11.23	1898		RSV A 89	-	N/A	+	35.64	-	N/A	-	N/A	-	N/A	-	N/A	+	18.06	+	29.67	RSV
	RSV A 90	22.68	4366	N/A	229	23.78	312		RSV A 90	-	N/A	-	N/A	-	N/A	-	N/A	-	N/A	-	N/A	+	22.88	+	25.9	-
	RSV A 91	14.47	5448	N/A	1115	13.35	1874		RSV A 91	-	N/A	+	26.95	-	N/A	-	N/A	-	N/A	-	N/A	+	24.57	+	26.05	RSV

## Sheet: RSV B
	RSV B TEST_Multiplex LAMP Assay								RSV B TEST_Seegene kit
	RSV B Positive Samples	FAM (RSV A)		CY5 (RSV B)		HEX (IC)			RSV B Positive Samples	FAM	FAM	FAM	FAM	HEX	HEX	HEX	HEX	Cal Red 610	Cal Red 610	Cal Red 610	Cal Red 610	Quasar 670	Quasar 670	Quasar 670	Quasar 670	Result
		CT	RFU	CT	RFU	CT	RFU			S gene	C(t)	RSV	C(t)	RdRP gene	C(t)	Flu B	C(t)	N gene	C(t)	Flu A	C(t)	Endo IC	C(t)	Exo IC	C(t)	자동 해석
	RSV B 1	N/A	-10.1	21.69	4508	11.82	2673		RSV B 1	-	N/A	+	28.12	-	N/A	-	N/A	-	N/A	-	N/A	+	20.45	+	23.15	RSV
	RSV B 2	N/A	-21.3	19.12	2502	12.08	2126		RSV B 2	-	N/A	+	19.34	-	N/A	-	N/A	-	N/A	-	N/A	+	18.88	+	23.22	RSV
	RSV B 3	N/A	-18.9	19.1	2910	14.05	2180		RSV B 3	-	N/A	+	21.23	-	N/A	-	N/A	-	N/A	-	N/A	+	20.37	+	23.55	RSV
	RSV B 4	N/A	-16.4	24.84	4046	13.27	2743		RSV B 4	-	N/A	+	25.75	-	N/A	-	N/A	-	N/A	-	N/A	+	18.00	+	27.25	RSV
	RSV B 5	N/A	-15.6	17.28	5739	10.03	2461		RSV B 5	-	N/A	+	21.74	-	N/A	-	N/A	-	N/A	-	N/A	+	18.06	+	22.58	RSV
	RSV B 6	N/A	-9.16	18.4	5090	13.27	2354		RSV B 6	-	N/A	+	24.46	-	N/A	-	N/A	-	N/A	-	N/A	+	27.67	+	22.27	RSV
	RSV B 7	N/A	-25.8	22.57	4449	11.24	2583		RSV B 7	-	N/A	+	31.63	-	N/A	-	N/A	-	N/A	-	N/A	+	23.58	+	22.96	RSV
	RSV B 8	N/A	-13	21.39	6857	26.16	424		RSV B 8	-	N/A	+	26.20	-	N/A	-	N/A	-	N/A	-	N/A	+	30.16	+	24.15	RSV
	RSV B 9	N/A	-19	17.65	5649	16.95	1759		RSV B 9	-	N/A	+	21.00	-	N/A	-	N/A	-	N/A	-	N/A	+	26.56	+	23.95	RSV
	RSV B 10	N/A	-9.45	23.39	6602	25.69	418		RSV B 10	-	N/A	+	25.93	-	N/A	-	N/A	-	N/A	-	N/A	+	29.04	+	23.91	RSV
	RSV B 11	N/A	-26	20.96	5411	21.68	1181		RSV B 11	-	N/A	+	22.22	-	N/A	-	N/A	-	N/A	-	N/A	+	29.04	+	23.79	RSV
	RSV B 12	N/A	-27.8	16.45	6984	13.34	2681		RSV B 12	-	N/A	+	23.76	-	N/A	-	N/A	-	N/A	-	N/A	+	27.21	+	23.23	RSV
	RSV B 13	N/A	-17.6	22.78	5590	19.19	2164		RSV B 13	-	N/A	+	25.65	-	N/A	-	N/A	-	N/A	-	N/A	+	25.72	+	23.71	RSV
	RSV B 14	N/A	-23.7	18.05	5934	12.55	2393		RSV B 14	-	N/A	+	23.66	-	N/A	-	N/A	-	N/A	-	N/A	+	22.62	+	25.60	RSV
	RSV B 15	N/A	-28.7	13.42	7260	13.74	2046		RSV B 15	-	N/A	+	22.28	-	N/A	-	N/A	-	N/A	-	N/A	+	27.38	+	23.10	RSV
	RSV B 16	N/A	-25.6	19.37	7343	16.41	2483		RSV B 16	-	N/A	+	24.49	-	N/A	-	N/A	-	N/A	-	N/A	+	29.58	+	22.34	RSV
	RSV B 17	N/A	286	15.83	6275	12.7	2319		RSV B 17	-	N/A	+	23.79	-	N/A	-	N/A	-	N/A	-	N/A	+	29.40	+	22.54	RSV
	RSV B 18	N/A	-3.54	21.07	6061	19.68	1789		RSV B 18	-	N/A	-	N/A	-	N/A	-	N/A	-	N/A	-	N/A	+	29.47	+	23.15	-
	RSV B 19	N/A	-27.1	14.2	6866	13.2	2385		RSV B 19	-	N/A	+	21.04	-	N/A	-	N/A	-	N/A	-	N/A	+	30.13	+	23.42	RSV
	RSV B 20	N/A	-26.6	16.13	6695	13.04	2398		RSV B 20	-	N/A	+	20.63	-	N/A	-	N/A	-	N/A	-	N/A	+	26.88	+	25.25	RSV
	RSV B 21	N/A	-19.9	16.28	5658	11.57	2044		RSV B 21	-	N/A	+	21.81	-	N/A	-	N/A	-	N/A	-	N/A	+	21.25	+	25.42	RSV
	RSV B 22	N/A	-16.2	20	5437	12.25	2214		RSV B 22	-	N/A	+	23.74	-	N/A	-	N/A	-	N/A	-	N/A	+	20.43	+	25.90	RSV
	RSV B 23	N/A	-29.9	15.31	6256	13.54	1950		RSV B 23	-	N/A	+	30.91	-	N/A	-	N/A	-	N/A	-	N/A	+	23.43	+	25.80	RSV
	RSV B 24	N/A	-29.3	15.31	6026	13.11	1989		RSV B 24	-	N/A	+	27.08	-	N/A	-	N/A	-	N/A	-	N/A	+	27.34	+	25.37	RSV
	RSV B 25	N/A	-24.3	17.29	6096	15.94	1933		RSV B 25	-	N/A	+	23.96	-	N/A	-	N/A	-	N/A	-	N/A	+	25.50	+	25.52	RSV
	RSV B 26	N/A	-18.4	22.28	4860	15.41	2083		RSV B 26	-	N/A	+	23.82	-	N/A	-	N/A	-	N/A	-	N/A	+	27.48	+	25.01	RSV
	RSV B 27	N/A	-10.8	18.58	5412	11.87	2126		RSV B 27	-	N/A	+	28.42	-	N/A	-	N/A	-	N/A	-	N/A	+	21.74	+	26.99	RSV
	RSV B 28	N/A	-17.5	17.67	6019	14.01	2076		RSV B 28	-	N/A	+	21.68	-	N/A	-	N/A	-	N/A	-	N/A	+	23.30	+	24.36	RSV
	RSV B 29	N/A	-25.7	14.08	7629	15.19	1386		RSV B 29	-	N/A	+	20.69	-	N/A	-	N/A	-	N/A	-	N/A	+	29.34	+	24.96	RSV
	RSV B 30	N/A	-20.7	17.08	7817	17.95	1496		RSV B 30	-	N/A	+	22.06	-	N/A	-	N/A	-	N/A	-	N/A	+	30.64	+	24.78	RSV
	RSV B 31	N/A	-18.5	15.12	6871	11.33	2089		RSV B 31	-	N/A	+	19.71	-	N/A	-	N/A	-	N/A	-	N/A	+	19.42	+	25.96	RSV
	RSV B 32	N/A	-16	21.79	6096	14.83	2288		RSV B 32	-	N/A	+	26.68	-	N/A	-	N/A	-	N/A	-	N/A	+	26.75	+	26.29	RSV
	RSV B 33	N/A	-19.9	15.98	6684	12.68	2032		RSV B 33	-	N/A	+	25.99	-	N/A	-	N/A	-	N/A	-	N/A	+	21.23	+	25.67	RSV
	RSV B 34	N/A	342	15.87	6717	12.52	2089		RSV B 34	-	N/A	+	27.83	-	N/A	-	N/A	-	N/A	-	N/A	+	26.04	+	25.18	RSV
	RSV B 35	N/A	-28.6	15.07	6926	14.17	2009		RSV B 35	-	N/A	+	27.90	-	N/A	-	N/A	-	N/A	-	N/A	+	27.02	+	25.91	RSV
	RSV B 36	N/A	-9.36	19.44	6707	17.54	2115		RSV B 36	-	N/A	+	27.30	-	N/A	-	N/A	-	N/A	-	N/A	+	28.87	+	29.06	RSV
	RSV B 37	N/A	-18.4	17.05	5944	15.3	1880		RSV B 37	-	N/A	+	29.28	-	N/A	-	N/A	-	N/A	-	N/A	+	19.02	+	33.49	RSV
	RSV B 38	N/A	-21.1	14.01	5962	13.42	2065		RSV B 38	-	N/A	+	30.74	-	N/A	-	N/A	-	N/A	-	N/A	+	21.94	+	32.55	RSV
	RSV B 39	N/A	-26.4	14.05	6245	13.71	1903		RSV B 39	-	N/A	+	21.02	-	N/A	-	N/A	-	N/A	-	N/A	+	20.35	+	27.86	RSV
	RSV B 40	N/A	-13.1	14.17	5919	13.58	1957		RSV B 40	-	N/A	+	24.5	-	N/A	-	N/A	-	N/A	-	N/A	+	22.37	+	28.98	RSV
	RSV B 41	N/A	-13.7	20.35	6125	14.45	1995		RSV B 41	-	N/A	+	36.05	-	N/A	-	N/A	-	N/A	-	N/A	+	24.41	+	35.68	RSV
	RSV B 42	N/A	-21.8	14.84	5802	11.27	2245		RSV B 42	-	N/A	+	34.98	-	N/A	-	N/A	-	N/A	-	N/A	+	26.85	+	30.28	RSV
	RSV B 43	N/A	-21.3	17.83	5770	12.2	2265		RSV B 43	-	N/A	+	23.77	-	N/A	-	N/A	-	N/A	-	N/A	+	19.38	+	27.96	RSV
	RSV B 44	N/A	-11.1	19.41	4942	12.92	2051		RSV B 44	-	N/A	+	21.51	-	N/A	-	N/A	-	N/A	-	N/A	+	21.36	+	27.75	RSV
	RSV B 45	N/A	-17.5	14.91	5857	12.14	2137		RSV B 45	-	N/A	+	22.71	-	N/A	-	N/A	-	N/A	-	N/A	+	21.59	+	24.84	RSV
	RSV B 46	N/A	-20.3	13.79	5552	12.15	2085		RSV B 46	-	N/A	+	21.55	-	N/A	-	N/A	-	N/A	-	N/A	+	25.91	+	25.50	RSV
	RSV B 47	N/A	-13.7	21.28	1976	12.41	2255		RSV B 47	-	N/A	+	27.49	-	N/A	-	N/A	-	N/A	-	N/A	+	26.80	+	26.22	RSV
	RSV B 48	N/A	-33.9	12.66	5566	11.33	2437		RSV B 48	-	N/A	+	28.57	-	N/A	-	N/A	-	N/A	-	N/A	+	28.24	+	31.36	RSV
	RSV B 49	N/A	-19	17.15	3932	13.43	2324		RSV B 49	-	N/A	+	26.66	-	N/A	-	N/A	-	N/A	-	N/A	+	25.55	+	29.49	RSV
	RSV B 50	N/A	-17.8	21.14	7382	21.24	701		RSV B 50	-	N/A	+	22.69	-	N/A	-	N/A	-	N/A	-	N/A	+	24.71	+	21.99	RSV
	RSV B 51	N/A	-19.7	16.6	3373	12.6	2223		RSV B 51	-	N/A	+	26.72	-	N/A	-	N/A	-	N/A	-	N/A	+	24.28	+	30.07	RSV
	RSV B 52	N/A	-26.9	19.74	9074	21.02	603		RSV B 52	-	N/A	+	24.99	-	N/A	-	N/A	-	N/A	-	N/A	+	31.33	+	26.08	RSV
	RSV B 53	N/A	-9.77	21.89	8800	23.67	501		RSV B 53	-	N/A	+	26.28	-	N/A	-	N/A	-	N/A	-	N/A	+	32.89	+	25.56	RSV
	RSV B 54	N/A	-11.4	20.21	6316	14.2	2271		RSV B 54	-	N/A	+	28.04	-	N/A	-	N/A	-	N/A	-	N/A	+	23.11	+	26.23	RSV
	RSV B 55	N/A	-13.2	16.81	5625	10.28	2420		RSV B 55	-	N/A	+	23.42	-	N/A	-	N/A	-	N/A	-	N/A	+	27.22	+	25.15	RSV
	RSV B 56	N/A	-29	13.67	5962	12.05	2159		RSV B 56	-	N/A	+	21.66	-	N/A	-	N/A	-	N/A	-	N/A	+	22.65	+	26.79	RSV
	RSV B 57	N/A	-17	20.84	4909	12.84	2155		RSV B 57	-	N/A	+	19.33	-	N/A	-	N/A	-	N/A	-	N/A	+	18.91	+	23.07	RSV
	RSV B 58	N/A	-23.6	17.56	6142	14.5	2209		RSV B 58	-	N/A	+	23.69	-	N/A	-	N/A	-	N/A	-	N/A	+	24.05	+	26.31	RSV
	RSV B 59	N/A	311	20.37	8461	22.04	538		RSV B 59	-	N/A	+	27.58	-	N/A	-	N/A	-	N/A	-	N/A	+	26.12	+	29.15	RSV
	RSV B 60	N/A	-14.4	19.57	6531	17.93	1986		RSV B 60	-	N/A	+	24.58	-	N/A	-	N/A	-	N/A	-	N/A	+	21.18	+	22.24	RSV
	RSV B 61	N/A	-22.3	25.01	4084	14.7	2224		RSV B 61	-	N/A	+	19.53	-	N/A	-	N/A	-	N/A	-	N/A	+	21.3	+	22.08	RSV
	RSV B 62	N/A	-20	18.38	6643	15.75	2233		RSV B 62	-	N/A	+	21.45	-	N/A	-	N/A	-	N/A	-	N/A	+	19.58	+	21.92	RSV
	RSV B 63	N/A	-16.3	16.65	6246	11.32	2171		RSV B 63	-	N/A	+	19.88	-	N/A	-	N/A	-	N/A	-	N/A	+	20.6	+	22.91	RSV
	RSV B 64	N/A	236	14.25	6093	12.57	2197		RSV B 64	-	N/A	+	24.91	-	N/A	-	N/A	-	N/A	-	N/A	+	27.31	+	22.93	RSV
	RSV B 65	N/A	-8.15	23.85	5902	24.91	317		RSV B 65	-	N/A	+	24.45	-	N/A	-	N/A	-	N/A	-	N/A	+	19.62	+	23.14	RSV
	RSV B 66	N/A	-24.2	12.71	4498	12.95	2056		RSV B 66	-	N/A	+	26.35	-	N/A	-	N/A	-	N/A	-	N/A	-	N/A	+	9.95	RSV
	RSV B 67	N/A	-28.6	14.9	6293	14.34	2005		RSV B 67	-	N/A	+	18.98	-	N/A	-	N/A	-	N/A	-	N/A	+	4.64	-	N/A	RSV
	RSV B 68	N/A	-7.69	21.08	6018	16.73	2066		RSV B 68	-	N/A	+	27.02	-	N/A	-	N/A	-	N/A	-	N/A	-	N/A	+	7.82	RSV
	RSV B 69	N/A	178	15.32	5483	14.44	2021		RSV B 69	-	N/A	+	18.94	-	N/A	-	N/A	-	N/A	-	N/A	+	15.8	+	9.73	RSV
	RSV B 70	N/A	-21.2	14.45	5821	12.83	2058		RSV B 70	-	N/A	+	18.08	-	N/A	-	N/A	-	N/A	-	N/A	-	N/A	+	9.62	RSV
	RSV B 71	N/A	-0.565	N/A	3.1	N/A	12.6		RSV B 71	-	N/A	+	24.09	-	N/A	-	N/A	-	N/A	+	15.91	+	9.03	+	12.22	"RSV,Flu A"
	RSV B 72	N/A	-20.3	16.8	5880	14.07	2097		RSV B 72	-	N/A	+	20.94	-	N/A	-	N/A	-	N/A	-	N/A	-	N/A	+	9.28	RSV
	RSV B 73	N/A	-24.2	18.13	3823	15.12	2028		RSV B 73	-	N/A	+	23.15	-	N/A	-	N/A	-	N/A	-	N/A	-	N/A	+	10.46	RSV
	RSV B 74	N/A	-14.9	15.68	5781	15.41	1613		RSV B 74	-	N/A	+	21.94	-	N/A	-	N/A	+	1.12	-	N/A	+	19.9	+	10.54	"SARS2 inconclusive,RSV"
	RSV B 75	N/A	-24	18.39	5309	14.47	1828		RSV B 75	-	N/A	+	22	-	N/A	-	N/A	-	N/A	-	N/A	-	N/A	+	8.26	RSV
	RSV B 76	N/A	-0.812	21.75	4579	12.06	2423		RSV B 76	-	N/A	+	24.83	-	N/A	-	N/A	-	N/A	-	N/A	-	N/A	+	7.16	RSV
	RSV B 77	N/A	-11.3	17.4	5469	15.53	1838		RSV B 77	-	N/A	+	22.17	-	N/A	-	N/A	-	N/A	-	N/A	-	N/A	+	11.08	RSV
	RSV B 78	N/A	-13.3	17.16	5584	17.17	1664		RSV B 78	-	N/A	+	20.45	-	N/A	-	N/A	+	25.52	-	N/A	-	N/A	+	9.62	"SARS2 inconclusive,RSV"
	RSV B 79	N/A	-14.9	18.87	5282	12.58	1821		RSV B 79	-	N/A	+	21.26	-	N/A	-	N/A	-	N/A	-	N/A	-	N/A	+	9.92	RSV
	RSV B 80	N/A	-13	19.26	4999	13.66	1774		RSV B 80	-	N/A	+	29.28	-	N/A	-	N/A	-	N/A	-	N/A	-	N/A	+	14.61	RSV
	RSV B 81	N/A	-8.52	22.16	1918	13.19	2382		RSV B 81	-	N/A	+	23.03	-	N/A	-	N/A	-	N/A	-	N/A	-	N/A	+	10.15	RSV
	RSV B 82	N/A	-21.4	15.83	5608	13.99	1905		RSV B 82	-	N/A	+	21.89	-	N/A	-	N/A	-	N/A	-	N/A	-	N/A	+	7.59	RSV
	RSV B 83	N/A	-18.5	16.75	5537	13.07	2046		RSV B 83	-	N/A	+	17.89	-	N/A	-	N/A	-	N/A	-	N/A	-	N/A	+	10.28	RSV
	RSV B 84	N/A	-11.5	22.65	4908	14.74	1945		RSV B 84	-	N/A	+	24.19	-	N/A	-	N/A	-	N/A	-	N/A	-	N/A	+	9.33	RSV
	RSV B 85	N/A	-13.9	16.57	5581	14.21	1973		RSV B 85	-	N/A	+	22.03	-	N/A	-	N/A	-	N/A	-	N/A	+	12.11	+	9.69	RSV
	RSV B 86	N/A	-24.3	16.73	5396	14.03	1906		RSV B 86	-	N/A	+	17.24	-	N/A	-	N/A	-	N/A	-	N/A	-	N/A	+	9.86	RSV
	RSV B 87	N/A	-8.02	24.21	4139	13.69	1846		RSV B 87	-	N/A	+	32.56	-	N/A	-	N/A	-	N/A	-	N/A	+	24.52	+	21.71	RSV
	RSV B 88	N/A	-8.91	23.54	3995	12.99	1829		RSV B 88	-	N/A	+	30.18	-	N/A	-	N/A	-	N/A	-	N/A	+	22.1	+	21.6	RSV
	RSV B 89	N/A	-13	19.14	3143	14.32	1697		RSV B 89	-	N/A	+	29.35	-	N/A	-	N/A	-	N/A	-	N/A	-	N/A	+	8.24	RSV
	RSV B 90	N/A	0.508	25.22	2436	17.7	1152		RSV B 90	-	N/A	+	30.74	-	N/A	-	N/A	+	1.03	-	N/A	+	10.47	+	10.75	"SARS2 inconclusive,RSV"
	RSV B 91	N/A	-3.75	22.5	4273	21.74	1147		RSV B 91	-	N/A	+	26.49	-	N/A	-	N/A	-	N/A	-	N/A	-	N/A	+	9.75	RSV
	RSV B 92	N/A	-15.9	15.11	3927	10.43	2148		RSV B 92	-	N/A	+	24.78	-	N/A	-	N/A	-	N/A	-	N/A	-	N/A	+	10.24	RSV
	RSV B 93	N/A	-21.2	16.26	4167	15.5	1709		RSV B 93	-	N/A	+	25.22	-	N/A	-	N/A	-	N/A	-	N/A	-	N/A	+	8.18	RSV
	RSV B 94	N/A	-25.2	16.56	5835	11.27	2201		RSV B 94	-	N/A	+	23.98	-	N/A	-	N/A	-	N/A	-	N/A	-	N/A	+	8.3	RSV
	RSV B 95	N/A	-19.4	17.01	5848	12.71	2075		RSV B 95	-	N/A	+	26.15	-	N/A	-	N/A	-	N/A	-	N/A	-	N/A	+	9.23	RSV
	RSV B 96	N/A	-18	19.74	5370	12.51	2053		RSV B 96	-	N/A	+	23.42	-	N/A	-	N/A	-	N/A	+	19.62	+	20.9	+	9.25	"RSV,Flu A"
	RSV B 97	N/A	247	16.27	5319	11.19	2139		RSV B 97	-	N/A	+	19.91	-	N/A	-	N/A	-	N/A	-	N/A	-	N/A	+	9.3	RSV

## Sheet: IC
	Negative sample TEST_Multiplex LAMP Assay								Negative sample TEST_Seegene kit
	Negative Samples	FAM (RSV A)		CY5 (RSV B)		HEX (IC)			Negative Samples	FAM	FAM	FAM	FAM	HEX	HEX	HEX	HEX	Cal Red 610	Cal Red 610	Cal Red 610	Cal Red 610	Quasar 670	Quasar 670	Quasar 670	Quasar 670	Result
		CT	RFU	CT	RFU	CT	RFU			S gene	C(t)	RSV	C(t)	RdRP gene	C(t)	Flu B	C(t)	N gene	C(t)	Flu A	C(t)	Endo IC	C(t)	Exo IC	C(t)	자동 해석
	NEG 1	N/A	-26.3	N/A	320	15.7	2204		NEG 1	-	N/A	-	N/A	-	N/A	-	N/A	-	N/A	-	N/A	+	33.93	+	37.14	-
	NEG 2	N/A	-16.8	N/A	328	16.59	2228		NEG 2	-	N/A	-	N/A	-	N/A	-	N/A	-	N/A	-	N/A	+	31.77	+	26.66	-
	NEG 3	N/A	-28.9	N/A	385	15.94	2228		NEG 3	-	N/A	-	N/A	-	N/A	-	N/A	-	N/A	-	N/A	+	29.79	+	27.46	-
	NEG 4	N/A	-20.6	N/A	744	12.41	2438		NEG 4	-	N/A	-	N/A	-	N/A	-	N/A	-	N/A	-	N/A	+	22.80	+	25.53	-
	NEG 5	N/A	-27	N/A	542	13.29	2222		NEG 5	-	N/A	-	N/A	-	N/A	-	N/A	-	N/A	-	N/A	+	24.63	+	24.75	-
	NEG 6	N/A	-27.2	N/A	419	15.13	1858		NEG 6	-	N/A	-	N/A	-	N/A	-	N/A	-	N/A	-	N/A	+	28.84	+	23.73	-
	NEG 7	N/A	-26.2	N/A	449	14.16	2071		NEG 7	-	N/A	-	N/A	-	N/A	-	N/A	-	N/A	-	N/A	+	24.89	+	24.80	-
	NEG 8	N/A	-17.3	N/A	513	12.35	2160		NEG 8	-	N/A	-	N/A	-	N/A	-	N/A	-	N/A	-	N/A	+	22.20	+	26.95	-
	NEG 9	N/A	-21	N/A	264	19.33	1321		NEG 9	-	N/A	-	N/A	-	N/A	-	N/A	-	N/A	-	N/A	+	34.58	+	30.50	-
	NEG 10	N/A	-32	N/A	492	13.16	2208		NEG 10	-	N/A	-	N/A	-	N/A	-	N/A	-	N/A	-	N/A	+	22.52	+	30.92	-
	NEG 11	N/A	1.1	N/A	658	13.08	2378		NEG 11	-	N/A	-	N/A	-	N/A	-	N/A	-	N/A	-	N/A	+	21.79	+	30.31	-
	NEG 12	N/A	230	N/A	1936	16.56	2495		NEG 12	-	N/A	-	N/A	-	N/A	-	N/A	-	N/A	-	N/A	+	28.55	+	25.42	-
	NEG 13	N/A	-15.3	N/A	972	10.5	2540		NEG 13	-	N/A	-	N/A	-	N/A	-	N/A	-	N/A	-	N/A	+	18.32	+	27.25	-
	NEG 14	N/A	-31.6	N/A	276	16.44	2259		NEG 14	-	N/A	-	N/A	-	N/A	-	N/A	-	N/A	-	N/A	+	27.68	+	22.83	-
	NEG 15	N/A	-22.3	N/A	324	16.63	2320		NEG 15	-	N/A	-	N/A	-	N/A	-	N/A	-	N/A	-	N/A	+	29.23	+	22.92	-
	NEG 16	N/A	-31	N/A	307	15.98	2065		NEG 16	-	N/A	-	N/A	-	N/A	-	N/A	-	N/A	-	N/A	+	27.77	+	24.66	-
	NEG 17	N/A	-32.7	N/A	389	15.9	2387		NEG 17	-	N/A	-	N/A	-	N/A	-	N/A	-	N/A	-	N/A	+	31.85	+	23.33	-
	NEG 18	N/A	-34.4	N/A	474	15.84	2240		NEG 18	-	N/A	-	N/A	-	N/A	-	N/A	-	N/A	-	N/A	+	27.78	+	22.87	-
	NEG 19	N/A	-36.4	N/A	370	15	2087		NEG 19	-	N/A	-	N/A	-	N/A	-	N/A	-	N/A	-	N/A	+	29.24	+	22.91	-
	NEG 20	N/A	-21	N/A	411	14.22	2148		NEG 20	-	N/A	-	N/A	-	N/A	-	N/A	-	N/A	-	N/A	+	22.52	+	25.18	-
	NEG 21	N/A	341	N/A	532	13.29	2214		NEG 21	-	N/A	-	N/A	-	N/A	-	N/A	-	N/A	-	N/A	+	22.17	+	23.73	-
	NEG 22	N/A	-17.5	N/A	281	18.34	1772		NEG 22	-	N/A	-	N/A	-	N/A	-	N/A	-	N/A	-	N/A	+	28.64	+	24.99	-
	NEG 23	N/A	-24.9	N/A	326	14.8	2073		NEG 23	-	N/A	-	N/A	-	N/A	-	N/A	-	N/A	-	N/A	+	26.90	+	23.58	-
	NEG 24	N/A	-14.2	N/A	492	12.58	1825		NEG 24	-	N/A	-	N/A	-	N/A	-	N/A	-	N/A	-	N/A	+	18.88	+	24.82	-
	NEG 25	N/A	-29.4	N/A	207	13.8	2667		NEG 25	-	N/A	-	N/A	-	N/A	-	N/A	-	N/A	-	N/A	+	22.00	+	23.32	-
	NEG 26	N/A	-20.2	N/A	312	13.59	2365		NEG 26	-	N/A	-	N/A	-	N/A	-	N/A	-	N/A	-	N/A	+	30.51	+	22.77	-
	NEG 27	N/A	-28.6	N/A	281	13.53	2264		NEG 27	-	N/A	-	N/A	-	N/A	-	N/A	-	N/A	-	N/A	+	18.20	+	24.12	-
	NEG 28	N/A	-34.1	N/A	297	13.69	2243		NEG 28	-	N/A	-	N/A	-	N/A	-	N/A	-	N/A	-	N/A	+	18.92	+	24.62	-
	NEG 29	N/A	-11.2	N/A	555	12.66	2128		NEG 29	-	N/A	-	N/A	-	N/A	-	N/A	-	N/A	-	N/A	+	23.08	+	27.40	-
	NEG 30	N/A	-17.4	N/A	76.7	12.48	2224		NEG 30	-	N/A	-	N/A	-	N/A	-	N/A	-	N/A	-	N/A	+	23.07	+	24.45	-
	NEG 31	N/A	-26.6	N/A	427	13.14	2156		NEG 31	-	N/A	-	N/A	-	N/A	-	N/A	-	N/A	-	N/A	+	21.49	+	28.95	-
	NEG 32	N/A	-8.24	N/A	698	12.02	2076		NEG 32	-	N/A	-	N/A	-	N/A	-	N/A	-	N/A	-	N/A	+	19.45	+	24.21	-
	NEG 33	N/A	-28.8	N/A	46.8	14.04	2192		NEG 33	-	N/A	-	N/A	-	N/A	-	N/A	-	N/A	-	N/A	+	26.32	+	23.62	-
	NEG 34	N/A	-20.1	N/A	356	17.46	1582		NEG 34	-	N/A	-	N/A	-	N/A	-	N/A	-	N/A	-	N/A	+	28.24	+	23.85	-
	NEG 35	N/A	-29.1	N/A	324	14.66	2121		NEG 35	-	N/A	-	N/A	-	N/A	-	N/A	-	N/A	-	N/A	+	23.20	+	24.75	-
	NEG 36	N/A	-18.1	N/A	595	12.34	2155		NEG 36	-	N/A	-	N/A	-	N/A	-	N/A	-	N/A	-	N/A	+	18.71	+	23.68	-
	NEG 37	N/A	-26.5	N/A	314	16.31	2310		NEG 37	-	N/A	-	N/A	-	N/A	-	N/A	-	N/A	-	N/A	+	29.20	+	25.39	-
	NEG 38	N/A	-24.7	N/A	512	12.92	2199		NEG 38	-	N/A	-	N/A	-	N/A	-	N/A	-	N/A	-	N/A	+	19.03	+	28.30	-
	NEG 39	N/A	-29.6	N/A	395	15.46	2183		NEG 39	-	N/A	-	N/A	-	N/A	-	N/A	-	N/A	-	N/A	+	26.97	+	25.56	-
	NEG 40	N/A	-22.4	N/A	276	16.31	1988		NEG 40	-	N/A	-	N/A	-	N/A	-	N/A	-	N/A	-	N/A	+	28.82	+	35.94	-
	NEG 41	N/A	-37.9	N/A	22.8	16.27	2330		NEG 41	-	N/A	-	N/A	-	N/A	-	N/A	-	N/A	-	N/A	+	24.45	+	26.37	-
	NEG 42	N/A	-13.9	N/A	394	11.36	2010		NEG 42	-	N/A	-	N/A	-	N/A	-	N/A	-	N/A	-	N/A	+	25.89	+	24.58	-
	NEG 43	N/A	-10.8	N/A	381	11.47	1918		NEG 43	-	N/A	-	N/A	-	N/A	-	N/A	-	N/A	-	N/A	+	26.73	+	25.63	-
	NEG 44	N/A	-27.5	N/A	570	14.76	1964		NEG 44	-	N/A	-	N/A	-	N/A	-	N/A	-	N/A	-	N/A	+	33.03	+	25.78	-
	NEG 45	N/A	-29.2	N/A	631	13.6	2459		NEG 45	-	N/A	-	N/A	-	N/A	-	N/A	-	N/A	-	N/A	+	26.55	+	28.70	-
	NEG 46	N/A	-13.6	N/A	750	11.83	2070		NEG 46	-	N/A	-	N/A	-	N/A	-	N/A	-	N/A	-	N/A	+	20.36	+	28.10	-
	NEG 47	N/A	6.52	N/A	5.07	24.64	809		NEG 47	-	N/A	-	N/A	-	N/A	-	N/A	-	N/A	-	N/A	+	26.40	+	26.67	-
	NEG 48	N/A	-35.3	N/A	320	15.03	2307		NEG 48	-	N/A	-	N/A	-	N/A	-	N/A	-	N/A	-	N/A	+	27.47	+	31.69	-
	NEG 49	N/A	7.75	N/A	128	23.82	842		NEG 49	-	N/A	-	N/A	-	N/A	-	N/A	-	N/A	-	N/A	+	30.85	+	24.65	-
	NEG 50	N/A	-28.1	N/A	169	13.7	1947		NEG 50	-	N/A	-	N/A	-	N/A	-	N/A	-	N/A	-	N/A	+	24.66	+	27.90	-
	NEG 51	N/A	317	N/A	148	13.71	2006		NEG 51	-	N/A	-	N/A	-	N/A	-	N/A	-	N/A	-	N/A	+	25.78	+	25.26	-
	NEG 52	N/A	-22.2	N/A	536	11.76	2540		NEG 52	-	N/A	-	N/A	-	N/A	-	N/A	-	N/A	-	N/A	+	18.88	+	27.89	-
	NEG 53	N/A	-19.4	N/A	468	13.7	2220		NEG 53	-	N/A	-	N/A	-	N/A	-	N/A	-	N/A	-	N/A	+	24.57	+	25.80	-
	NEG 54	N/A	-27.4	N/A	602	11.89	2251		NEG 54	-	N/A	-	N/A	-	N/A	-	N/A	-	N/A	-	N/A	+	21.28	+	28.34	-
	NEG 55	N/A	-18.1	N/A	397	15.2	1956		NEG 55	-	N/A	-	N/A	-	N/A	-	N/A	-	N/A	-	N/A	+	25.74	+	26.77	-
	NEG 56	N/A	-21.7	N/A	421	14.2	2190		NEG 56	-	N/A	-	N/A	-	N/A	-	N/A	-	N/A	-	N/A	+	21.99	+	30.95	-
	NEG 57	N/A	-26.1	N/A	514	14.08	2441		NEG 57	-	N/A	-	N/A	-	N/A	-	N/A	-	N/A	-	N/A	+	24.98	+	25.59	-
	NEG 58	N/A	-15.7	N/A	463	14.17	1985		NEG 58	-	N/A	-	N/A	-	N/A	-	N/A	-	N/A	-	N/A	+	24.43	+	26.14	-
	NEG 59	N/A	-30.3	N/A	390	15.28	2379		NEG 59	-	N/A	-	N/A	-	N/A	-	N/A	-	N/A	-	N/A	+	29.39	+	23.97	-
	NEG 60	N/A	-25.7	N/A	373	15.71	2230		NEG 60	-	N/A	-	N/A	-	N/A	-	N/A	-	N/A	-	N/A	+	28.05	+	24.81	-
	NEG 61	N/A	-27	N/A	701	12.06	2158		NEG 61	-	N/A	-	N/A	-	N/A	-	N/A	-	N/A	-	N/A	+	19.21	+	24.48	-
	NEG 62	N/A	-4.04	N/A	905	10.43	2142		NEG 62	-	N/A	-	N/A	-	N/A	-	N/A	-	N/A	-	N/A	+	17.42	+	28.11	-
	NEG 63	N/A	-20.9	N/A	357	18.4	1672		NEG 63	-	N/A	-	N/A	-	N/A	-	N/A	-	N/A	-	N/A	+	31.21	+	25.57	-
	NEG 64	N/A	-22.3	N/A	806	12.56	2303		NEG 64	-	N/A	-	N/A	-	N/A	-	N/A	-	N/A	-	N/A	+	24.00	+	26.61	-
	NEG 65	N/A	-19.1	N/A	428	10.09	2418		NEG 65	-	N/A	-	N/A	-	N/A	-	N/A	-	N/A	-	N/A	+	18.45	+	35.44	-
	NEG 66	N/A	-16.2	N/A	930	11.01	2300		NEG 66	-	N/A	-	N/A	-	N/A	-	N/A	-	N/A	-	N/A	+	19.97	+	30.51	-
	NEG 67	N/A	-17.5	N/A	825	11.49	2047		NEG 67	-	N/A	-	N/A	-	N/A	-	N/A	-	N/A	-	N/A	+	19.69	+	29.05	-
	NEG 68	N/A	-23.2	N/A	637	13.66	2163		NEG 68	-	N/A	-	N/A	-	N/A	-	N/A	-	N/A	-	N/A	+	25.63	+	25.38	-
	NEG 69	N/A	-14.1	N/A	815	12.08	2361		NEG 69	-	N/A	-	N/A	-	N/A	-	N/A	-	N/A	-	N/A	+	22.18	+	25.89	-
	NEG 70	N/A	-23.1	N/A	131	15.77	2079		NEG 70	-	N/A	-	N/A	-	N/A	-	N/A	-	N/A	-	N/A	+	33.98	+	26.59	-
	NEG 71	N/A	-9.66	N/A	806	12.46	2162		NEG 71	-	N/A	-	N/A	-	N/A	-	N/A	-	N/A	-	N/A	+	22.51	+	25.14	-
	NEG 72	N/A	-29.2	N/A	307	15.83	2044		NEG 72	-	N/A	-	N/A	-	N/A	-	N/A	-	N/A	-	N/A	+	30.08	+	26.44	-
	NEG 73	N/A	-21.2	N/A	394	15.03	2003		NEG 73	-	N/A	-	N/A	-	N/A	-	N/A	-	N/A	-	N/A	+	28.51	+	25.55	-
	NEG 74	N/A	-22.4	N/A	348	13.29	1904		NEG 74	-	N/A	-	N/A	-	N/A	-	N/A	-	N/A	-	N/A	+	23.52	+	32.65	-
	NEG 75	N/A	-14	N/A	823	11.02	1975		NEG 75	-	N/A	-	N/A	-	N/A	-	N/A	-	N/A	-	N/A	+	18.29	+	25.80	-
	NEG 76	N/A	-31.1	N/A	258	17.21	1722		NEG 76	-	N/A	-	N/A	-	N/A	-	N/A	-	N/A	-	N/A	+	31.96	+	24.63	-
	NEG 77	N/A	-13.6	N/A	1210	9.73	2303		NEG 77	-	N/A	-	N/A	-	N/A	-	N/A	-	N/A	-	N/A	+	22.43	+	36.86	-
	NEG 78	N/A	-24.8	N/A	502	13.92	2215		NEG 78	-	N/A	-	N/A	-	N/A	-	N/A	-	N/A	-	N/A	+	25.80	+	25.21	-
	NEG 79	N/A	-23.4	N/A	478	13.75	2106		NEG 79	-	N/A	-	N/A	-	N/A	-	N/A	-	N/A	-	N/A	+	27.49	+	19.48	-
	NEG 80	N/A	-12.3	N/A	597	12.33	2262		NEG 80	-	N/A	-	N/A	-	N/A	-	N/A	-	N/A	-	N/A	+	26.66	+	20.01	-
	NEG 81	N/A	-25.7	N/A	300	15.13	2060		NEG 81	-	N/A	-	N/A	-	N/A	-	N/A	-	N/A	+	34.75	+	31.32	+	19.98	Flu A
	NEG 82	N/A	-31	N/A	237	17.37	2064		NEG 82	-	N/A	-	N/A	-	N/A	-	N/A	-	N/A	-	N/A	+	33.91	+	19.66	-
	NEG 83	N/A	-33	N/A	271	15.16	2113		NEG 83	-	N/A	-	N/A	-	N/A	-	N/A	-	N/A	-	N/A	+	28.94	+	19.9	-
	NEG 84	N/A	-18.8	N/A	274	16.51	1871		NEG 84	-	N/A	-	N/A	-	N/A	-	N/A	-	N/A	-	N/A	+	30.54	+	20.54	-
	NEG 85	N/A	-17.5	N/A	391	14.43	1853		NEG 85	-	N/A	-	N/A	-	N/A	-	N/A	-	N/A	-	N/A	+	25.96	+	20.25	-
	NEG 86	N/A	-11.9	N/A	775	11.46	1776		NEG 86	-	N/A	-	N/A	-	N/A	-	N/A	-	N/A	-	N/A	+	28.38	+	19.41	-
	NEG 87	N/A	-15.9	N/A	656	12.95	1924		NEG 87	-	N/A	-	N/A	-	N/A	-	N/A	-	N/A	+	36.46	+	20.86	+	21.02	Flu A
	NEG 88	N/A	-27.4	N/A	374	14.15	2239		NEG 88	-	N/A	-	N/A	-	N/A	-	N/A	-	N/A	-	N/A	+	26.49	+	19.83	-
	NEG 89	N/A	-23.1	N/A	235	17.7	1738		NEG 89	-	N/A	-	N/A	-	N/A	-	N/A	-	N/A	-	N/A	+	30.97	+	20.15	-
	NEG 90	N/A	-28.9	N/A	370	14.11	1668		NEG 90	-	N/A	-	N/A	-	N/A	-	N/A	-	N/A	-	N/A	+	26.31	+	19.78	-
	NEG 91	N/A	-29.8	N/A	279	16.57	1684		NEG 91	-	N/A	-	N/A	-	N/A	-	N/A	-	N/A	-	N/A	+	28.42	+	20.47	-
	NEG 92	N/A	-23.8	N/A	562	11.5	1942		NEG 92	-	N/A	-	N/A	-	N/A	-	N/A	-	N/A	+	35.07	+	23.77	+	19.16	Flu A
	NEG 93	N/A	-25.7	N/A	315	17.14	1968		NEG 93	-	N/A	-	N/A	-	N/A	-	N/A	-	N/A	+	35.86	+	29.55	+	19.44	Flu A
	NEG 94	N/A	-2.16	N/A	37	25.83	495		NEG 94	-	N/A	-	N/A	-	N/A	-	N/A	-	N/A	-	N/A	+	30.89	+	20.27	-
	NEG 95	N/A	-19.8	N/A	645	13.32	1908		NEG 95	-	N/A	-	N/A	-	N/A	-	N/A	-	N/A	-	N/A	+	25.52	+	19.62	-
	NEG 96	N/A	-14.8	N/A	862	13.12	2020		NEG 96	-	N/A	-	N/A	-	N/A	-	N/A	-	N/A	-	N/A	+	25.09	+	20.55	-
	NEG 97	N/A	-20.1	N/A	353	18.03	1697		NEG 97	-	N/A	-	N/A	-	N/A	-	N/A	-	N/A	-	N/A	+	31.3	+	19.29	-
	NEG 98	N/A	-18.6	N/A	652	13.82	1841		NEG 98	-	N/A	-	N/A	-	N/A	-	N/A	-	N/A	-	N/A	+	27.72	+	20.59	-
	NEG 99	N/A	-20.8	N/A	577	14.16	1661		NEG 99	-	N/A	-	N/A	-	N/A	-	N/A	-	N/A	-	N/A	+	25.81	+	20.65	-
	NEG 100	N/A	-13.8	N/A	586	12.2	2106		NEG 100	-	N/A	-	N/A	-	N/A	-	N/A	-	N/A	-	N/A	+	24.59	+	19.27	-
	NEG 101	N/A	-15.1	N/A	292	14.59	1807		NEG 101	+	34.87	-	N/A	-	N/A	-	N/A	-	N/A	-	N/A	+	27.56	+	20.44	SARS2 inconclusive
	NEG 102	N/A	-10.7	N/A	197	16.3	1553		NEG 102	-	N/A	-	N/A	-	N/A	-	N/A	-	N/A	-	N/A	+	30.05	+	22.48	-
	NEG 103	N/A	-19.8	N/A	277	18.07	1886		NEG 103	-	N/A	-	N/A	-	N/A	-	N/A	-	N/A	-	N/A	+	31.51	+	20.02	-
	NEG 104	N/A	-14.5	N/A	299	16.18	1589		NEG 104	-	N/A	-	N/A	-	N/A	-	N/A	-	N/A	-	N/A	+	28.45	+	20.69	-
	NEG 105	N/A	-20.5	N/A	723	12.71	2028		NEG 105	-	N/A	-	N/A	-	N/A	-	N/A	-	N/A	-	N/A	+	25.88	+	20.23	-
	NEG 106	N/A	-18.7	N/A	228	16.32	1646		NEG 106	-	N/A	-	N/A	-	N/A	-	N/A	-	N/A	-	N/A	+	30.18	+	21.25	-
	NEG 107	N/A	-12	N/A	220	19.5	1509		NEG 107	-	N/A	-	N/A	-	N/A	-	N/A	-	N/A	-	N/A	+	27.7	+	19.94	-
	NEG 108	N/A	-23.6	N/A	138	16.77	1582		NEG 108	-	N/A	-	N/A	-	N/A	-	N/A	-	N/A	+	33.12	+	29.76	+	20.77	Flu A
	NEG 109	N/A	-17.2	N/A	641	12.66	1809		NEG 109	-	N/A	-	N/A	-	N/A	-	N/A	-	N/A	-	N/A	+	25.5	+	19.99	-
	NEG 110	N/A	-31.3	N/A	372	14.77	1847		NEG 110	-	N/A	-	N/A	-	N/A	-	N/A	-	N/A	-	N/A	+	29.13	+	19.47	-
	NEG 111	N/A	-15.7	N/A	508	12.77	2195		NEG 111	-	N/A	-	N/A	-	N/A	-	N/A	-	N/A	-	N/A	+	31.43	+	19.92	-
	NEG 112	N/A	-21.1	N/A	349	10.06	2205		NEG 112	-	N/A	-	N/A	-	N/A	-	N/A	-	N/A	+	35.78	+	28.57	+	19.27	Flu A
	NEG 113	N/A	-17.5	N/A	475	11.7	2144		NEG 113	-	N/A	-	N/A	-	N/A	-	N/A	-	N/A	+	33.85	+	23.61	+	19.93	Flu A
	NEG 114	N/A	6.13	N/A	160	N/A	9.16		NEG 114	-	N/A	-	N/A	-	N/A	-	N/A	-	N/A	+	31.15	+	26.02	+	19.41	Flu A
	NEG 115	N/A	-13.2	N/A	378	10.19	1988		NEG 115	-	N/A	-	N/A	-	N/A	-	N/A	-	N/A	-	N/A	+	31.98	+	21.53	-
	NEG 116	N/A	-19.5	N/A	971	10.37	1940		NEG 116	-	N/A	-	N/A	-	N/A	-	N/A	-	N/A	-	N/A	+	28.24	+	19.41	-
	NEG 117	N/A	-11.8	N/A	364	10.36	1912		NEG 117	-	N/A	-	N/A	-	N/A	-	N/A	-	N/A	-	N/A	+	32.19	+	19.93	-
	NEG 118	N/A	2.78	N/A	106	24.18	747		NEG 118	-	N/A	-	N/A	-	N/A	-	N/A	-	N/A	+	34.28	+	22.22	+	19.3	Flu A
	NEG 119	N/A	2.44	N/A	93	25.36	953		NEG 119	-	N/A	-	N/A	-	N/A	-	N/A	-	N/A	-	N/A	+	34.23	+	20.06	-
	NEG 120	N/A	-27.3	N/A	500	12.65	2232		NEG 120	-	N/A	-	N/A	-	N/A	-	N/A	-	N/A	+	35.98	+	33.45	+	20.2	Flu A

## Sheet: LOD
	RSV A plasmid_Multiplex LAMP Assay 1								Clinical RSV A sample_Multiplex LAMP Assay 1								RSV B plasmid_Multiplex LAMP Assay 1								Clinical RSV B sample_Multiplex LAMP Assay 1								Clinical RSV A sample_Seegene kit 1
	sample	FAM (RSV A)		CY5 (RSV B)		HEX (IC)			sample	FAM (RSV A)		CY5 (RSV B)		HEX (IC)			sample	FAM (RSV A)		CY5 (RSV B)		HEX (IC)			sample	FAM (RSV A)		CY5 (RSV B)		HEX (IC)			Sample	FAM	FAM	FAM	FAM	HEX	HEX	HEX	HEX	Cal Red 610	Cal Red 610	Cal Red 610	Cal Red 610	Quasar 670	Quasar 670	Quasar 670	Quasar 670
		CT	RFU	CT	RFU	CT	RFU			CT	RFU	CT	RFU	CT	RFU			CT	RFU	CT	RFU	CT	RFU			CT	RFU	CT	RFU	CT	RFU			S gene	C(t)	RSV	C(t)	RdRP gene	C(t)	Flu B	C(t)	N gene	C(t)	Flu A	C(t)	Endo IC	C(t)	Exo IC	C(t)
	RSV A Plasmid 10^7	10.15	5311	N/A	384	N/A	1008		RSV A clinical sample 10^0	13.04	3181	N/A	757	13.04	1744		RSV B Plasmid 10^7	N/A	51.3	9.29	10685	N/A	1049		RSV B clinical sample 10^0	N/A	-20.6	11.09	7921	13.37	1506		RSV A clinical sample 10^0	-	N/A	+	21.43	-	N/A	-	N/A	-	N/A	-	N/A	+	22.37	+	25.04
	RSV A Plasmid 10^6	11.31	5373	N/A	450	N/A	973		RSV A clinical sample 10^1	13.38	3558	N/A	879	13.59	1930		RSV B Plasmid 10^6	N/A	-25.8	10.54	11310	N/A	1212		RSV B clinical sample 10^1	N/A	-16.6	12.29	8463	13.71	1826		RSV A clinical sample 10^1	-	N/A	+	23.71	-	N/A	-	N/A	-	N/A	-	N/A	+	28.25	+	23.18
	RSV A Plasmid 10^5	13.31	5625	N/A	489	N/A	1017		RSV A clinical sample 10^2	14.38	4050	N/A	887	15.04	1879		RSV B Plasmid 10^5	N/A	-29.5	11.72	11860	N/A	1265		RSV B clinical sample 10^2	N/A	-21.2	14.07	9388	16.43	1249		RSV A clinical sample 10^2	-	N/A	+	30.44	-	N/A	-	N/A	-	N/A	-	N/A	+	32.94	+	23.14
	RSV A Plasmid 10^4	14.66	5445	N/A	486	N/A	970		RSV A clinical sample 10^3	19.18	2866	N/A	237	20.3	1022		RSV B Plasmid 10^4	N/A	-25.7	15.12	10870	N/A	1173		RSV B clinical sample 10^3	N/A	-26.2	16.1	9843	18.88	945		RSV A clinical sample 10^3	-	N/A	+	34.92	-	N/A	-	N/A	-	N/A	-	N/A	-	N/A	+	23.1
	RSV A Plasmid 10^3	18.06	4968	N/A	409	N/A	439		RSV A clinical sample 10^4	N/A	4.8	N/A	13.7	N/A	23		RSV B Plasmid 10^3	N/A	10.2	N/A	192	N/A	4.1		RSV B clinical sample 10^4	N/A	-14.6	20.44	6802	17.33	2102		RSV A clinical sample 10^4	-	N/A	+	35.28	-	N/A	-	N/A	-	N/A	-	N/A	-	N/A	+	23.16
	RSV A Plasmid 10^2	N/A	7.21	N/A	1.54	N/A	3.11		RSV A clinical sample 10^5	N/A	5.98	N/A	22.4	N/A	33.2		RSV B Plasmid 10^2	N/A	7.61	N/A	12.9	N/A	334		RSV B clinical sample 10^5	N/A	5.12	N/A	88.5	N/A	9.55		RSV A clinical sample 10^5	-	N/A	-	N/A	-	N/A	-	N/A	-	N/A	-	N/A	-	N/A	+	23.13
	RSV A Plasmid 10^1	N/A	6.72	N/A	1.25	N/A	-0.952		RSV A clinical sample 10^6	N/A	5.11	N/A	22.4	N/A	31.8		RSV B Plasmid 10^1	N/A	7.15	N/A	234	N/A	7.19		RSV B clinical sample 10^6	N/A	571	14.83	6399	15.5	1599		RSV A clinical sample 10^6	-	N/A	-	N/A	-	N/A	-	N/A	-	N/A	-	N/A	-	N/A	+	23.11
	RSV B Plasmid 10^0	N/A	1.03	N/A	2.51	N/A	-0.298		RSV A clinical sample 10^7	N/A	7.22	N/A	31.8	N/A	35.8		RSV B Plasmid 10^0	N/A	10.4	N/A	1.99	N/A	12.5		RSV B clinical sample 10^7	N/A	7.94	N/A	8.7	N/A	14.8		RSV A clinical sample 10^7	-	N/A	-	N/A	-	N/A	-	N/A	-	N/A	-	N/A	-	N/A	+	23.18
	RSV A plasmid_Multiplex LAMP Assay 2								Clinical RSV A sample_Multiplex LAMP Assay 2								RSV B plasmid_Multiplex LAMP Assay 2								Clinical RSV B sample_Multiplex LAMP Assay 2								Clinical RSV A sample_Seegene kit 2
	sample	FAM (RSV A)		CY5 (RSV B)		HEX (IC)			sample	FAM (RSV A)		CY5 (RSV B)		HEX (IC)			sample	FAM (RSV A)		CY5 (RSV B)		HEX (IC)			sample	FAM (RSV A)		CY5 (RSV B)		HEX (IC)			Sample	FAM	FAM	FAM	FAM	HEX	HEX	HEX	HEX	Cal Red 610	Cal Red 610	Cal Red 610	Cal Red 610	Quasar 670	Quasar 670	Quasar 670	Quasar 670
		CT	RFU	CT	RFU	CT	RFU			CT	RFU	CT	RFU	CT	RFU			CT	RFU	CT	RFU	CT	RFU			CT	RFU	CT	RFU	CT	RFU			S gene	C(t)	RSV	C(t)	RdRP gene	C(t)	Flu B	C(t)	N gene	C(t)	Flu A	C(t)	Endo IC	C(t)	Exo IC	C(t)
	RSV A Plasmid 10^7	9.97	6246	N/A	439	N/A	948		RSV A clinical sample 10^0	11.98	4802	N/A	689	12.55	2070		RSV B Plasmid 10^7	N/A	105	9.3	10182	N/A	947		RSV B clinical sample 10^0	N/A	-22.4	11.03	8149	14.62	1119		RSV A clinical sample 10^0	-	N/A	+	21.34	-	N/A	-	N/A	-	N/A	-	N/A	-	N/A	+	13.91
	RSV A Plasmid 10^6	11.19	5270	N/A	437	N/A	236		RSV A clinical sample 10^1	12.38	5145	N/A	694	13.54	2214		RSV B Plasmid 10^6	N/A	-28.4	10.44	10452	N/A	1134		RSV B clinical sample 10^1	N/A	-32.8	12.16	9280	13.94	1873		RSV A clinical sample 10^1	-	N/A	+	24.22	-	N/A	-	N/A	-	N/A	-	N/A	+	22.62	+	12.24
	RSV A Plasmid 10^5	13.47	5481	N/A	477	N/A	409		RSV A clinical sample 10^2	15.16	5503	N/A	720	16.08	2022		RSV B Plasmid 10^5	N/A	-29.6	12.08	11274	N/A	1120		RSV B clinical sample 10^2	N/A	-27.3	13.72	8758	14.5	1898		RSV A clinical sample 10^2	-	N/A	+	31.16	-	N/A	-	N/A	-	N/A	-	N/A	+	23.39	+	12.41
	RSV A Plasmid 10^4	16.07	5142	N/A	452	N/A	906		RSV A clinical sample 10^3	17.26	6001	N/A	192	N/A	296		RSV B Plasmid 10^4	N/A	-27.2	15.83	10958	N/A	1059		RSV B clinical sample 10^3	N/A	-21.5	15.77	9978	25.7	499		RSV A clinical sample 10^3	-	N/A	+	34.8	-	N/A	-	N/A	-	N/A	-	N/A	+	10.43	+	11.79
	RSV A Plasmid 10^3	N/A	7.82	N/A	7.89	N/A	13.5		RSV A clinical sample 10^4	18.54	4496	N/A	65.9	N/A	122		RSV B Plasmid 10^3	N/A	-19.9	21.33	10479	N/A	698		RSV B clinical sample 10^4	N/A	-23.6	18.24	10645	22.9	721		RSV A clinical sample 10^4	-	N/A	+	36.15	-	N/A	-	N/A	-	N/A	-	N/A	-	N/A	+	10.4
	RSV A Plasmid 10^2	N/A	-2.91	N/A	7.25	N/A	15.3		RSV A clinical sample 10^5	21.5	4062	N/A	154	N/A	288		RSV B Plasmid 10^2	N/A	0.996	N/A	226	N/A	5.53		RSV B clinical sample 10^5	N/A	4.06	N/A	2.19	N/A	11.3		RSV A clinical sample 10^5	-	N/A	-	N/A	-	N/A	-	N/A	-	N/A	-	N/A	-	N/A	+	12.1
	RSV A Plasmid 10^1	N/A	-5.44	N/A	70.1	N/A	13.9		RSV A clinical sample 10^6	N/A	5.36	N/A	1.73	N/A	17.7		RSV B Plasmid 10^1	N/A	-22.3	N/A	516	11.45	2745		RSV B clinical sample 10^6	N/A	5.44	N/A	101	N/A	11.5		RSV A clinical sample 10^6	-	N/A	-	N/A	-	N/A	-	N/A	-	N/A	-	N/A	+	11.79	+	12.22
	RSV B Plasmid 10^0	N/A	-10.6	N/A	8.83	N/A	17.7		RSV A clinical sample 10^7	16.6	5951	N/A	158	N/A	255		RSV B Plasmid 10^0	N/A	-24.3	11.98	9696	N/A	993		RSV B clinical sample 10^7	N/A	2.4	N/A	10.7	N/A	15.7		RSV A clinical sample 10^7	-	N/A	-	N/A	-	N/A	-	N/A	-	N/A	-	N/A	+	16.73	+	12.46
	RSV A plasmid_Multiplex LAMP Assay 3								Clinical RSV A sample_Multiplex LAMP Assay 3								RSV B plasmid_Multiplex LAMP Assay 3								Clinical RSV B sample_Multiplex LAMP Assay 3								Clinical RSV A sample_Seegene kit 3
	sample	FAM (RSV A)		CY5 (RSV B)		HEX (IC)			sample	FAM (RSV A)		CY5 (RSV B)		HEX (IC)			sample	FAM (RSV A)		CY5 (RSV B)		HEX (IC)			sample	FAM (RSV A)		CY5 (RSV B)		HEX (IC)			Sample	FAM	FAM	FAM	FAM	HEX	HEX	HEX	HEX	Cal Red 610	Cal Red 610	Cal Red 610	Cal Red 610	Quasar 670	Quasar 670	Quasar 670	Quasar 670
		CT	RFU	CT	RFU	CT	RFU			CT	RFU	CT	RFU	CT	RFU			CT	RFU	CT	RFU	CT	RFU			CT	RFU	CT	RFU	CT	RFU			S gene	C(t)	RSV	C(t)	RdRP gene	C(t)	Flu B	C(t)	N gene	C(t)	Flu A	C(t)	Endo IC	C(t)	Exo IC	C(t)
	RSV A Plasmid 10^7	9.73	7013	N/A	442	N/A	1108		RSV A clinical sample 10^0	12.19	5176	N/A	795	11.86	2233		RSV B Plasmid 10^7	N/A	-22	9.3	10812	N/A	1126		RSV B clinical sample 10^0	N/A	-20.8	11.22	7899	13.3	1767		RSV A clinical sample 10^0	-	N/A	+	21.51	-	N/A	-	N/A	-	N/A	-	N/A	-	N/A	+	12.79
	RSV A Plasmid 10^6	10.89	6755	N/A	416	N/A	1205		RSV A clinical sample 10^1	12.63	5417	N/A	792	12.46	2373		RSV B Plasmid 10^6	N/A	-18.4	10.94	10766	N/A	1307		RSV B clinical sample 10^1	N/A	-30.5	12.29	9359	13.75	1956		RSV A clinical sample 10^1	-	N/A	+	24.41	-	N/A	-	N/A	-	N/A	-	N/A	+	9.2	+	12.48
	RSV A Plasmid 10^5	13.11	5847	N/A	535	N/A	1047		RSV A clinical sample 10^2	14.82	5033	N/A	727	14.18	2296		RSV B Plasmid 10^5	N/A	155	11.75	10884	N/A	479		RSV B clinical sample 10^2	N/A	-25.9	14.17	8710	15.26	1850		RSV A clinical sample 10^2	-	N/A	+	30.16	-	N/A	-	N/A	-	N/A	-	N/A	-	N/A	+	11.83
	RSV A Plasmid 10^4	20.32	3548	N/A	63.3	N/A	110		RSV A clinical sample 10^3	15.45	6246	N/A	260	17.3	828		RSV B Plasmid 10^4	N/A	213	12.96	10852	N/A	1151		RSV B clinical sample 10^3	N/A	-17.6	16.49	9783	19.54	998		RSV A clinical sample 10^3	-	N/A	+	35.87	-	N/A	-	N/A	-	N/A	-	N/A	-	N/A	+	12.36
	RSV A Plasmid 10^3	19.8	5139	N/A	149	N/A	234		RSV A clinical sample 10^4	N/A	5.62	N/A	137	N/A	11.8		RSV B Plasmid 10^3	N/A	206	N/A	797	14.17	3020		RSV B clinical sample 10^4	N/A	-21.5	18.64	10194	22.24	754		RSV A clinical sample 10^4	-	N/A	-	N/A	-	N/A	-	N/A	-	N/A	-	N/A	+	10.1	+	12.59
	RSV A Plasmid 10^2	N/A	-2.28	N/A	4.63	N/A	7.73		RSV A clinical sample 10^5	N/A	11.1	N/A	0.86	N/A	11.2		RSV B Plasmid 10^2	N/A	6.88	N/A	175	N/A	7.24		RSV B clinical sample 10^5	N/A	3.43	N/A	362	N/A	18.6		RSV A clinical sample 10^5	-	N/A	-	N/A	-	N/A	-	N/A	-	N/A	-	N/A	-	N/A	+	11.18
	RSV A Plasmid 10^1	N/A	-5.93	N/A	7.45	N/A	14.4		RSV A clinical sample 10^6	N/A	1.45	N/A	170	N/A	3.51		RSV B Plasmid 10^1	N/A	6.45	N/A	107	N/A	4.91		RSV B clinical sample 10^6	N/A	4.71	N/A	6.95	N/A	13.8		RSV A clinical sample 10^6	-	N/A	-	N/A	-	N/A	-	N/A	-	N/A	-	N/A	-	N/A	+	11.19
	RSV B Plasmid 10^0	N/A	-8.99	N/A	5.58	N/A	6.1		RSV A clinical sample 10^7	N/A	4.53	N/A	1.94	N/A	16.5		RSV B Plasmid 10^0	N/A	10.3	N/A	1.91	N/A	7.01		RSV B clinical sample 10^7	N/A	-13.9	N/A	781	N/A	306		RSV A clinical sample 10^7	-	N/A	-	N/A	-	N/A	-	N/A	-	N/A	-	N/A	-	N/A	+	8.31
		N/A	1.82	N/A	10.6	N/A	16.6
		N/A	-4.99	N/A	8.54	N/A	12.3
[truncated: 19 more columns]

## Sheet: cross
	RSV A,B,IC (Multiplex LAMP Assay) Cross Reactivity 1								RSV A,B,IC (Multiplex LAMP Assay) Cross Reactivity 2								RSV A,B,IC (Multiplex LAMP Assay) Cross Reactivity 3
	sample	FAM (RSV A)		CY5 (RSV B)		HEX (IC)			sample	FAM (RSV A)		CY5 (RSV B)		HEX (IC)			sample	FAM (RSV A)		CY5 (RSV B)		HEX (IC)
		CT	RFU	CT	RFU	CT	RFU			CT	RFU	CT	RFU	CT	RFU			CT	RFU	CT	RFU	CT	RFU
	Cov 229E	N/A	-17	N/A	153	14.14	2279		Cov 229E	N/A	-22.6	N/A	94.3	14.25	1799		Cov 229E	N/A	-27.5	N/A	129	14.01	2271
	CoV NL63	N/A	-25.7	N/A	147	14.54	2132		CoV NL63	N/A	-15.6	N/A	396	12.52	2452		CoV NL63	N/A	-30.9	N/A	137	14.31	1944
	CoV OC43	N/A	-28.2	N/A	95	15.18	1995		CoV OC43	N/A	-30.4	N/A	218	12.14	2542		CoV OC43	N/A	-27.3	N/A	116	15.21	1936
	Inf A/H1N1	N/A	-27	N/A	4.68	17.06	1351		Inf A/H1N1	N/A	-23.8	N/A	5.17	16.7	1485		Inf A/H1N1	N/A	-19.2	N/A	8.26	16.69	1409
	Inf A/H3N2	N/A	-34.9	N/A	2.17	17.09	1880		Inf A/H3N2	N/A	-31	N/A	-0.332	16.57	2097		Inf A/H3N2	N/A	-26.4	N/A	1.18	17.06	2104
	Inf B	N/A	-23.7	N/A	-8.21	15.36	1934		Inf B	N/A	-33.5	N/A	-6.03	15.58	1955		Inf B	N/A	-28.9	N/A	-7.17	15.33	1857
	HEV	N/A	-26.4	N/A	135	17.07	2134		HEV	N/A	-33.3	N/A	136	15.98	2132		HEV	N/A	-29.2	N/A	112	16.45	2200
	AdV	N/A	-17.9	N/A	19.8	21.55	1277		AdV	N/A	-37.7	N/A	106	16.8	1976		AdV	N/A	-21.2	N/A	130	17.22	1818
	PIV	N/A	-19.4	N/A	97.1	19.56	1557		PIV	N/A	-27.7	N/A	118	18.35	1874		PIV	N/A	-23.6	N/A	111	20.1	1521
	MPV	N/A	-32.8	N/A	96	17.38	1991		MPV	N/A	-31.8	N/A	108	17.35	1983		MPV	N/A	-9.55	N/A	81.3	19.77	1432
	HboV	N/A	-24.5	N/A	108	17.31	1956		HboV	N/A	-27.7	N/A	133	17.16	1835		HboV	N/A	-32.6	N/A	113	17.45	1855
	HRV	N/A	-27.4	N/A	130	15.7	1951		HRV	N/A	-13.1	N/A	25.9	17.25	2162		HRV	N/A	-29.1	N/A	127	15.43	1905
	Mycoplasma pneumoniae	N/A	-47.2	N/A	111	14.32	3135		Mycoplasma pneumoniae	N/A	1.28	N/A	273	15.26	2630		Mycoplasma pneumoniae	N/A	0.337	N/A	113	14.42	2927
	Bordetella pertussis	N/A	-5.84	N/A	68.1	15.87	2877		Bordetella pertussis	N/A	-9.97	N/A	23.3	19.52	3129		Bordetella pertussis	N/A	-10.2	N/A	18.6	19.8	2773
	Streptococcus pneumoniae	N/A	4.79	N/A	9.81	N/A	3.21		Streptococcus pneumoniae	N/A	4.7	N/A	9.22	N/A	80.5		Streptococcus pneumoniae	N/A	4.09	N/A	3.45	N/A	2.01
	Staphylococcus aureus	N/A	4.52	N/A	3.1	N/A	3.37		Staphylococcus aureus	N/A	4.6	N/A	1.6	N/A	6.12		Staphylococcus aureus	N/A	5.14	N/A	1.7	N/A	-0.895
	Klebsiella pneumoniae	N/A	5.82	N/A	1.82	N/A	-1.04		Klebsiella pneumoniae	N/A	5.22	N/A	2.72	N/A	3.4		Klebsiella pneumoniae	N/A	6.02	N/A	0.0311	N/A	5.05
